# Supplementary material for: Differences in SOM Decomposition and Temperature Sensitivity among Soil Aggregate Size Classes in a Temperate Grasslands
Source: PLoS One. 2015 Feb 18;10(2):e0117033. doi: 10.1371/journal.pone.0117033 (PMC4334239; doi:10.1371/journal.pone.0117033)
Supplement: S1 File — (XLSX) [file pone.0117033.s003.xlsx]

## Sheet: decomposition rate
			5.14		5.16		5.18		5.2		5.27		6.04		6.12		6.24		7.08		8.06		9.02		9.29		10.29
			μg C g–1h–1		μg C g–1h–1		μg C g–1h–1		μg C g–1h–1		μg C g–1h–1		μg C g–1h–1		μg C g–1h–1		μg C g–1h–1		μg C g–1h–1		μg C g–1h–1		μg C g–1h–1		μg C g–1h–1		μg C g–1h–1
Incubation temperature	Water Holding Capacity	Treatments	mean	SD	mean	SD	mean	SD	mean	SD	mean	SD	mean	SD	mean	SD	mean	SD	mean	SD	mean	SD	mean	SD	mean	SD	mean	SD
5℃	60	bulk soil	4.7424	1.69117	5.36552	0.0212758	4.27111	0.0814109	3.03284	0.118482	2.91988	0.0214002	1.32602	0.0682939	2.48027	0.201368	4.17906	0.15459	3.07016	0.676699	1.96557	0.1843	2.05286	0.293791	1.39078	0.227511	1.60575	0.16856
10℃	60	bulk soil	7.35628	0.24854	8.23102	0.834472	6.72662	0.563322	5.19292	0.0213624	6.58768	0.103778	4.26713	0.0727091	3.51501	0.0113746	0.409874	0.0472485	5.80119	0.32195	2.85469	0.257426	2.79919	0.106945	3.02483	0.0858775	3.08401	0.0115942
15℃	60	bulk soil	9.23932	0.139669	9.32669	0.306187	9.32805	0.473683	5.26486	0.0845158	4.71277	0.493558	2.61476	0.594549	5.10132	0.155053	5.39561	0.259841	3.91218	0.00587337	2.50952	0.427109	3.60178	0.109579	1.70588	0.503427	2.27559	1.9651
20℃	60	bulk soil	11.0233	1.31684	12.6953	0.0437727	6.41548	1.08945	9.23555	0.33039	6.84203	0.0649015	4.48158	0.290001	5.309	0.71114	4.80033	1.0911	5.69183	0.163981	5.35149	0.851452	3.92057	0.254757	4.99068	0.288657	4.30113	0.206631
25℃	60	bulk soil	12.45	0.822469	14.2522	0.751014	10.1999	0.146142	11.3191	0.477496	6.78761	0.364508	4.3531	0.246423	6.74838	0.30074	2.83016	1.84194	7.18043	0.157339	6.25378	0.97642	6.80249	0.607891	2.61301	0.205597	2.47022	0.269749
5℃	60	＞250μm	3.4717	0.325964	3.08877	0.192156	4.19103	0.148836	2.33109	0.066055	3.42615	0.523978	4.65791	1.06714	1.03733	0.60319	2.7425	0.567239	1.19553	0.0750762	1.92856	0.157495	1.28612	1.05605	1.0292	0.0143	0.474121	0.0816044
10℃	60	＞250μm	7.43077	0.390786	6.30267	0.862383	6.72067	0.309864	5.30083	0.801042	4.21573	0.0247148	2.57067	0.103259	2.98278	0.251828	6.26812	0.696489	4.00069	0.0046508	2.70257	0.0247119	2.24336	0.124486	2.69794	0.194802	0.140498	0.061371
15℃	60	＞250μm	9.8028	1.67876	12.1459	0.451961	11.0714	0.198692	8.49253	0.213692	11.6372	0.637359	9.06325	0.656255	6.40537	0.82528	3.52341	0.931891	2.7894	0.179155	1.07651	0.28886	3.71846	0.0741227	2.27483	0.000388087	2.57006	0.0455787
20℃	60	＞250μm	12.669	0.619462	6.89895	1.72837	11.0136	0.419685	7.89526	0.19156	14.2836	0.706194	13.3931	0.861	7.16749	0.910948	9.07044	1.7386	4.64815	0.0282339	1.51196	0.0380478	4.98662	0.079869	2.3645	0.3642	3.1774	0.105798
25℃	60	＞250μm	15.6444	0.408548	17.5947	1.069	8.40788	0.727203	13.2249	0.669995	12.3273	1.0533	12.8399	0.215895	10.1615	1.56877	7.95464	0.15817	7.00789	0.516911	0.587	0.363972	4.11539	0.930648	4.21725	0.572633	3.35905	0.2243
5℃	60	250-53μm	4.36358	0.42277	4.30241	0.164845	5.8714	0.43194	3.94883	0.297504	4.7725	0.232712	3.59786	0.526453	4.22929	0.163413	3.69986	0.290619	1.29596	0.37182	3.25419	0.194798	1.42201	0.742854	0.778082	0.47659	2.4841	0.0873146
10℃	60	250-53μm	7.85577	0.334093	8.26575	0.0562975	7.57368	0.0568903	5.14576	0.0193499	4.81533	0.0737635	2.32101	1.55664	2.81097	0.0552309	1.64823	0.448049	2.05629	0.729924	1.68753	0.422964	2.4647	1.6111	0.983693	0.0502462	1.35792	1.26451
15℃	60	250-53μm	10.896	0.891922	12.334	0.576102	8.79126	0.323889	10.1591	0.25213	4.27116	0.0944098	5.78622	0.578469	5.78003	0.301306	1.28168	0.329368	1.55246	0.814829	1.7074	0.507864	1.13106	0.191332	0.665702	0.0366195	0.648328	0.0847588
20℃	60	250-53μm	13.0432	0.404681	10.9245	0.384389	6.52826	1.93385	7.28959	0.402081	4.50823	0.178383	3.9443	0.0598131	3.89985	0.570218	2.68437	0.000836982	3.54366	0.258951	2.90223	0.649553	1.75572	0.472801	1.64444	0.690983	2.71766	0.275329
25℃	60	250-53μm	14.8501	1.05154	10.8462	0.627981	10.3059	1.07974	11.1715	0.134895	4.75052	0.635888	5.71028	0.622568	6.51557	0.565854	6.9001	0.770436	9.06335	0.328007	3.44039	0.328266	4.34125	0.0500856	3.20448	0.171264	2.42208	0.0382377
5℃	60	<53μm	7.36781	0.144121	5.71816	0.195261	6.66154	1.23732	5.49079	0.21322	3.46204	0.802728	3.55778	0.0978974	3.73099	0.0846649	1.134	0.135967	1.65452	0.312859	2.55754	0.579875	1.02225	0.205632	2.01891	0.097137	1.4057	0.0303633
10℃	60	<53μm	11.7648	0.196578	9.70971	0.689595	9.08493	0.662487	5.82245	0.136811	8.5799	0.127175	9.46629	0.494352	4.76438	0.00174322	3.74118	1.00898	2.85104	0.557282	3.81704	0.215585	1.93294	0.460001	3.22484	0.904521	1.29068	0.851139
15℃	60	<53μm	13.1275	0.471313	12.1627	0.41548	11.5272	0.0303557	10.2397	0.258767	10.8717	0.0999223	9.22969	0.517373	5.30193	0.136235	3.03703	0.544269	1.06963	0.654803	3.90289	0.422923	1.27716	0.469004	1.73923	0.167582	1.35452	0.824983
20℃	60	<53μm	12.0601	0.314767	16.1213	0.37617	12.2496	0.590387	8.11785	0.544465	12.8724	0.00563729	9.52557	0.587721	5.07109	0.0621154	6.56618	0.169534	7.01337	1.04897	5.21303	0.403064	2.95308	0.493535	3.54703	0.224364	2.93796	0.134171
25℃	60	<53μm	14.3024	0.542308	15.5531	1.00483	10.3284	1.48109	11.6259	0.492346	9.79041	0.9019	13.8344	0.663176	6.27721	0.504743	6.22649	0.137208	8.08272	0.137986	8.30785	0.862509	4.67711	0.051781	3.11104	0.0431957	2.26019	0.0968379
